# Supplementary material for: A Method for Evaluating Robustness of Limited Sampling Strategies—Exemplified by Serum Iohexol Clearance for Determination of Measured Glomerular Filtration Rate
Source: Pharmaceutics. 2023 Mar 27;15(4):1073. doi: 10.3390/pharmaceutics15041073 (PMC10143161; doi:10.3390/pharmaceutics15041073)
Supplement: Supplementary file 1 [file pharmaceutics-15-01073-s001.zip]

Archive with 1 entries (1 files):
- pharmaceutics-2227146-supplementary.pdf
